# Supplementary material for: Stigma in coronavirus disease-19 survivors in Kashmir, India: A cross-sectional exploratory study
Source: PLoS One. 2020 Nov 30;15(11):e0240152. doi: 10.1371/journal.pone.0240152 (PMC7703941; doi:10.1371/journal.pone.0240152)
Supplement: S1 File — (XLSX) [file pone.0240152.s001.xlsx]

## Sheet: Sheet1
AGE	GEN	EDU	0CC	MAR ST	POD	TSD	Q1	Q2	Q3	SES	Q4	Q5	DC	Q6	Q7	Q8	IS	Q9	Q10	Q11	Q12	Q13	Q14	Q15	ES
60	1	1	2	2	2	7	3	3	3	9	2	1	3	1	0	0	1	2	2	2	3	3	3	3	18
40	1	3	3	2	2	7	3	3	3	9	2	1	3	1	0	0	1	2	2	2	2	3	3	3	17
50	1	0	4	2	1	10	3	3	3	9	2	2	4	2	2	2	6	2	3	3	3	3	3	3	20
28	1	1	4	2	1	8	3	3	3	9	2	2	4	2	2	2	6	2	3	3	0	3	3	3	17
54	2	0	5	2	2	21	2	2	1	5	1	1	2	1	1	1	3	1	2	2	1	1	1	2	10
31	1	3	3	2	1	10	3	3	2	8	2	1	3	2	1	1	4	2	3	3	2	3	3	3	19
35	1	2	2	2	2	21	2	3	2	7	2	3	5	2	1	2	5	3	3	2	2	3	2	3	18
33	1	3	2	2	2	7	3	3	2	8	2	2	4	1	1	2	4	2	2	3	3	3	2	2	17
19	2	1	5	1	1	20	2	2	1	5	1	1	2	2	1	1	4	1	1	2	1	1	1	2	9
45	1	3	4	2	1	7	3	3	3	9	2	2	4	1	1	1	3	2	3	3	0	2	2	3	15
42	2	3	4	2	1	7	3	3	3	9	2	1	3	1	0	0	1	2	2	2	3	3	3	3	18
35	1	3	2	2	2	7	3	3	3	9	2	1	3	1	0	0	1	2	2	2	2	3	3	3	17
29	2	4	5	1	2	7	3	3	3	9	2	2	4	2	2	2	6	2	3	3	3	3	3	3	20
45	1	4	4	2	2	12	3	3	3	9	2	2	4	2	2	2	6	2	3	3	0	3	3	3	17
22	1	2	5	1	2	18	2	2	1	5	1	1	2	1	1	1	3	1	2	2	1	1	1	2	10
34	1	2	4	2	2	16	3	3	2	8	2	1	3	2	1	1	4	2	3	3	2	3	3	3	19
24	1	2	2	1	2	7	2	3	2	7	2	3	5	2	1	2	5	3	3	2	1	3	2	3	17
48	2	4	3	2	2	7	3	3	2	8	2	2	4	1	1	2	4	2	2	3	1	3	2	2	15
32	1	4	2	2	2	7	3	3	3	9	2	1	3	2	1	1	4	1	2	2	2	3	3	3	16
52	2	3	3	2	1	8	3	3	3	9	2	2	4	1	1	1	3	2	3	3	3	2	2	3	18
30	2	0	5	2	1	14	2	2	2	6	1	1	2	1	1	1	3	1	2	2	2	3	2	3	15
30	1	2	4	2	1	8	3	3	2	8	2	2	4	1	1	1	3	1	3	3	2	3	3	3	18
19	2	2	5	1	2	16	1	1	1	3	1	1	2	2	2	1	5	1	1	1	1	2	2	2	10
24	2	2	4	1	2	7	3	3	3	9	2	3	5	2	2	2	6	1	3	3	2	3	3	2	17
29	2	1	5	2	1	18	2	3	3	8	1	1	2	2	2	2	6	1	2	2	1	1	2	3	12
56	1	3	2	2	2	16	2	3	3	8	2	3	5	3	2	2	7	2	3	3	0	3	3	3	17
47	2	0	5	2	2	14	2	2	3	7	2	2	4	2	2	2	6	1	3	3	1	2	2	2	14
19	2	1	1	1	2	21	1	2	1	4	1	0	1	0	0	0	0	1	0	0	0	0	0	0	1
50	2	3	4	2	2	8	3	3	3	9	2	1	3	1	1	2	4	1	2	3	2	3	3	3	17
26	2	1	3	1	2	7	3	3	3	9	2	1	3	1	1	1	3	1	3	3	3	3	3	3	19
26	2	4	4	1	2	7	3	3	3	9	2	1	3	1	3	1	5	1	3	3	2	3	3	3	18
45	1	3	3	2	2	10	3	3	3	9	3	1	4	1	1	1	3	1	2	3	2	3	3	3	17
26	1	2	4	1	1	12	3	3	3	9	2	1	3	1	1	1	3	1	2	3	3	3	3	3	18
29	1	2	2	1	2	12	3	3	3	9	2	1	3	1	1	1	3	1	2	3	2	3	3	3	17
31	1	3	3	2	1	7	3	3	3	9	2	1	3	1	2	1	4	1	2	3	3	3	3	3	18
28	1	2	1	1	1	16	2	2	1	5	1	0	1	0	0	0	0	0	1	0	0	0	0	2	3
30	1	4	1	2	1	20	2	2	1	5	1	0	1	0	0	0	0	0	1	0	0	0	0	2	3
29	1	2	2	1	1	7	3	3	3	9	2	2	4	2	2	2	6	1	2	2	0	1	3	2	11
43	1	4	3	2	2	10	3	2	3	8	2	2	4	1	1	0	2	0	2	2	1	1	0	2	8
37	1	3	3	2	2	8	3	3	3	9	2	2	4	1	0	0	1	1	2	2	0	3	3	3	14
43	2	3	3	2	2	7	3	3	3	9	2	2	4	1	0	0	1	1	2	3	2	1	3	3	15
27	1	3	4	2	2	8	3	3	3	9	2	2	4	1	0	0	1	3	3	3	3	3	2	3	20
33	1	4	3	2	2	9	3	3	3	9	2	2	4	1	0	0	1	1	3	2	2	3	3	3	17
44	1	3	2	2	2	7	3	3	3	9	2	2	4	3	0	0	3	1	2	3	3	1	2	3	15
35	1	3	4	2	2	8	3	3	3	9	2	1	3	1	0	0	1	2	2	2	3	3	3	3	18
37	1	3	3	2	2	8	3	3	3	9	2	1	3	1	0	0	1	2	2	2	2	3	3	3	17
43	1	1	1	2	2	7	3	3	3	9	2	2	4	2	2	2	6	2	3	3	2	3	3	3	19
31	1	2	3	2	2	7	3	3	3	9	2	2	4	2	2	2	6	2	3	3	2	3	3	3	19
27	1	1	1	1	2	18	2	2	1	5	1	1	2	1	1	1	3	1	2	2	1	1	1	2	10
57	1	2	4	2	2	7	3	3	3	9	2	1	3	1	0	0	1	2	2	2	0	3	3	3	15
40	1	3	3	2	2	8	3	3	3	9	2	1	3	1	0	0	1	2	2	2	1	3	3	3	16
50	1	0	3	2	1	7	3	3	3	9	2	2	4	2	2	2	6	2	3	3	2	3	3	3	19
28	1	1	4	2	1	7	3	3	3	9	2	2	4	2	2	2	6	2	3	3	1	3	3	3	18
54	2	0	5	2	2	17	2	2	1	5	1	1	2	1	1	1	3	1	3	2	0	1	1	2	10
60	1	1	3	2	2	7	3	3	3	9	2	1	3	1	0	0	1	2	2	2	2	3	3	3	17
40	1	3	3	2	2	8	3	3	3	9	2	1	3	1	0	0	1	2	3	3	1	3	3	3	18
50	1	0	4	2	1	8	3	3	3	9	2	2	4	2	2	2	6	2	3	3	2	3	3	3	19
28	1	1	4	2	1	7	3	3	3	9	2	2	4	2	2	2	6	2	3	3	1	3	3	3	18
54	2	0	5	2	2	20	2	2	1	5	1	1	2	1	1	1	3	1	2	2	1	1	1	2	10
30	1	2	4	2	1	7	3	3	3	9	2	1	3	1	0	0	1	2	3	3	2	3	3	3	19
37	1	3	3	2	2	10	3	3	3	9	2	1	3	1	0	0	1	2	2	3	0	3	3	3	16
24	2	2	4	1	2	7	3	3	3	9	2	2	4	2	2	2	6	2	3	3	0	3	3	3	17
29	2	1	4	2	1	10	3	3	3	9	2	2	4	2	2	2	6	2	3	3	2	3	3	3	19
19	1	1	5	1	2	16	2	2	1	5	1	1	2	1	1	1	3	1	2	2	1	1	1	2	10
31	1	4	2	2	1	21	2	2	1	5	1	0	1	0	0	0	0	0	1	0	0	0	0	2	3
19	2	2	5	1	2	18	2	3	2	7	2	2	4	0	0	0	0	1	2	2	0	2	2	2	11
47	2	0	5	2	2	16	2	1	1	4	1	2	3	2	2	2	6	1	2	2	1	2	2	2	12
48	1	2	2	2	2	20	2	2	2	6	1	2	3	1	1	1	3	2	2	2	3	2	2	2	15
29	1	2	2	2	2	18	2	2	3	7	0	1	1	0	0	0	0	2	2	2	1	2	2	2	13
37	1	2	3	2	2	10	3	2	2	7	1	2	3	1	2	1	4	2	3	3	2	3	2	3	18
31	1	3	3	2	2	7	3	3	2	8	1	2	3	0	0	0	0	2	2	3	3	3	3	3	19
41	1	3	5	2	2	13	2	3	2	7	1	2	3	1	1	1	3	2	3	3	2	3	3	3	19
40	2	1	5	2	2	11	2	2	2	6	1	2	3	1	1	1	3	1	2	2	2	2	3	2	14
55	2	0	5	2	2	16	3	3	2	8	2	1	3	1	0	1	2	2	2	4	3	2	2	2	17
47	1	2	2	2	2	14	3	3	2	8	0	0	0	1	1	0	2	0	2	2	2	3	3	3	15
20	2	2	4	1	2	8	2	2	3	7	0	0	0	0	0	1	1	2	2	3	2	1	3	3	16
50	1	0	5	2	2	16	2	0	3	5	0	0	0	2	0	0	2	0	2	3	2	2	1	3	13
40	1	3	2	2	2	14	3	2	3	8	1	1	2	1	1	1	3	2	2	2	2	2	2	3	15
54	2	0	5	2	2	7	3	2	2	7	1	1	2	1	1	1	3	1	2	2	1	2	1	2	11
31	1	3	3	2	2	10	3	3	3	9	1	1	2	1	1	1	3	1	2	2	1	2	2	3	13
24	2	2	2	2	2	10	0	1	3	4	0	0	0	0	0	0	0	2	2	2	2	3	2	3	16
28	1	2	5	1	2	21	0	1	1	2	0	0	0	0	0	2	2	2	2	3	2	3	2	3	17
57	1	2	2	2	2	21	2	3	3	8	1	1	2	1	1	1	3	2	2	2	2	2	2	2	14
29	1	2	2	2	2	7	2	2	2	6	1	1	2	2	2	2	6	2	2	2	2	2	2	2	14
28	1	2	2	2	2	19	2	2	2	6	1	1	2	2	2	2	6	2	2	2	3	2	2	3	16
26	1	2	2	1	2	21	3	3	2	8	0	0	0	0	3	3	6	2	2	2	0	2	2	2	12
59	1	2	5	2	2	18	2	3	3	8	0	0	0	0	3	3	6	2	2	1	2	0	0	1	8
54	2	1	5	2	1	20	1	1	1	3	0	0	0	1	2	2	5	2	2	2	1	1	1	1	10
32	1	3	5	1	2	7	3	3	3	9	0	0	0	0	0	0	0	3	2	2	2	3	3	3	18
46	2	4	3	2	2	14	3	3	3	9	0	0	0	0	0	0	0	2	2	2	1	1	3	3	14
56	1	3	2	2	2	14	2	3	3	8	0	0	0	0	0	0	0	2	2	3	2	2	2	2	15
